# Supplementary material for: Cellular Proliferation of Equine Bone Marrow- and Adipose Tissue-Derived Mesenchymal Stem Cells Decline With Increasing Donor Age
Source: Front Vet Sci. 2020 Dec 10;7:602403. doi: 10.3389/fvets.2020.602403 (PMC7758322; doi:10.3389/fvets.2020.602403)
Supplement: Supplementary Table 1 — Table with Ct and Ln(RQ) data used for statistical analysis and the heatmap. [file Table_1.XLSX]

## Sheet: Proliferation data
AGE GROUP	GENE SYMBOL
	GLB1	GLB1	CSF2	CSF2	CCND1	CCND1	MYC	MYC	PCNA	PCNA	TERT	TERT	CTNNB1	CTNNB1	BCL2	BCL2	SNAI2	SNAI2	TP53	TP53	CDKN1A	CDKN1A	LOC100146270	LOC100146270	BRCA1	BRCA1	BARD1	BARD1	PHB	PHB	BAX	BAX	PTCH2	PTCH2	CASP3	CASP3	CASP8	CASP8	CLU	CLU	AREG	AREG	EPGN	EPGN	FGF1	FGF1	FGF5	FGF5	HDGF
	Mean Ct	Mean Ln(RQ)	Mean Ct	Mean Ln(RQ)	Mean Ct	Mean Ln(RQ)	Mean Ct	Mean Ln(RQ)	Mean Ct	Mean Ln(RQ)	Mean Ct	Mean Ln(RQ)	Mean Ct	Mean Ln(RQ)	Mean Ct	Mean Ln(RQ)	Mean Ct	Mean Ln(RQ)	Mean Ct	Mean Ln(RQ)	Mean Ct	Mean Ln(RQ)	Mean Ct	Mean Ln(RQ)	Mean Ct	Mean Ln(RQ)	Mean Ct	Mean Ln(RQ)	Mean Ct	Mean Ln(RQ)	Mean Ct	Mean Ln(RQ)	Mean Ct	Mean Ln(RQ)	Mean Ct	Mean Ln(RQ)	Mean Ct	Mean Ln(RQ)	Mean Ct	Mean Ln(RQ)	Mean Ct	Mean Ln(RQ)	Mean Ct	Mean Ln(RQ)	Mean Ct	Mean Ln(RQ)	Mean Ct	Mean Ln(RQ)	Mean Ct
BM-N-CHM	13.0131	1.42916	23.2305	-0.802614	13.0756	-0.0236774	14.0164	0.591868	13.8739	0.29984	25.4392	-5.79972	11.0138	0.00380145	19.1085	-2.283	13.9487	-0.544687	12.8588	0.436348	16.5874	-0.703411	19.1483	2.67479	17.8645	-1.21617	15.8577	-0.881862	11.3572	0.801356	21.9064	-0.33549	19.4806	-2.04276	15.5203	0.016242	17.5064	-0.247776	9.36243	-0.530397	16.8176	0.68607	21.9817	-1.7417	18.24	-2.34165	17.4654	1.51367	11.2691
BM-Y-CHM	11.8726	1.5944	22.9491	-0.608596	11.2397	0.62363	13.0019	0.669777	12.7773	0.434627	26.2625	-6.37147	10.0307	0.0599055	18.6614	-2.59834	12.4	-0.0965208	12.123	0.321075	15.6329	-0.667081	15.6648	4.46409	15.7479	-0.37436	14.4104	-0.503971	10.916	0.481872	20.9894	-0.325191	18.7306	-2.14819	15.0381	-0.274797	16.0271	0.152305	7.82108	-0.0873005	17.2578	-0.244354	22.5311	-2.74779	17.9166	-2.74276	18.446	0.208661	10.4625
BM-A-CHM	13.2545	1.60102	23.5218	0.20678	12.8148	0.496326	14.0565	0.903276	13.9486	0.587252	25.3183	-4.92947	11.2092	0.207503	19.5105	-2.22244	13.2381	0.287053	13.075	0.625704	16.6409	-0.401304	18.568	3.41619	18.3347	-1.05317	16.5626	-1.03126	11.601	0.971534	21.7296	0.126218	20.4653	-2.38608	16.0636	-0.0211458	17.0094	0.435899	9.06243	0.0167293	20.2548	-1.35725	25.6722	-4.41723	18.0249	-1.85336	20.5317	-0.272577	11.4049
BM-M-CHM	11.2465	2.1839	23.5554	-0.873366	11.4177	0.655785	13.1211	0.742678	12.8911	0.511289	24.0199	-4.69062	9.46202	0.609632	17.2742	-1.48134	12.4125	0.0503454	11.8877	0.639738	14.9882	-0.0646788	16.5954	3.97462	16.745	-0.909967	15.4786	-1.08882	10.9289	0.628464	20.9755	-0.16003	17.9524	-1.45321	14.7154	0.104393	15.0131	1.01067	7.41869	0.347144	16.0525	0.746615	22.8	-2.77866	15.7639	-1.09507	19.3625	-0.271071	10.4073
BM-G-CHM	12.0412	2.25691	15.9769	5.12274	11.9379	0.918979	13.2444	1.28104	13.4833	0.724673	25.4461	-5.18082	10.3781	0.598458	18.8122	-1.92357	14.4138	-0.71302	12.552	0.803076	15.7991	-0.00294469	16.3822	4.74622	17.7393	-0.975321	16.1041	-0.898589	11.3654	0.9497	21.1538	0.340249	19.755	-2.07887	14.9107	0.59286	15.6105	1.22042	7.82523	0.689177	18.5817	-0.382648	23.6389	-2.73634	13.2865	1.24592	21.4296	-1.08002	11.564
AT-N-CHM	13.0846	1.34688	25.0733	-1.48843	13.5102	-0.357605	13.2771	1.07161	13.5158	0.515321	25.119	-5.13218	10.6977	0.190211	19.9039	-2.86705	15.4053	-1.58705	12.6633	0.539162	16.2707	-0.516632	21.5372	0.986224	18.416	-1.6312	16.1785	-1.13695	10.7951	1.15826	21.8805	-0.350246	19.9127	-2.37494	15.2795	0.150446	17.2403	-0.0960406	9.44679	-0.621575	20.1902	-1.68435	23.1125	-2.55823	17.8129	-2.07831	16.6987	2.0124	10.9621
AT-Y-CHM	13.6957	1.24706	24.4055	-1.06558	13.5732	-0.0775232	13.8769	0.979622	14.1093	0.427689	25.1779	-4.36274	11.2642	0.121196	20.3914	-2.88124	16.2215	-1.82908	13.3562	0.382575	16.8086	-0.565758	22.7904	0.441318	17.8511	-0.915895	16.0498	-0.723976	11.6956	0.857811	23.1283	-0.891431	19.9043	-2.04543	16.1131	-0.103621	17.4649	0.0719659	9.42857	-0.285237	22.2671	-172.055	25.4603	-4.14757	19.0089	-2.58361	18.0807	1.3782	11.5854
AT-A-CHM	13.149	1.09412	25.2155	-1.7937	13.6959	-0.694496	12.8134	1.18487	13.3182	0.44413	24.0053	-4.30279	10.6756	-0.0026784	20.2809	-3.33653	15.0892	-1.57609	12.3239	0.566231	15.831	-0.420016	21.7815	0.60875	17.6704	-1.40379	16.0643	-1.26591	10.5029	1.15261	21.3964	-0.222846	19.4384	-2.25436	15.0435	0.105839	16.865	-0.0440791	8.70278	-0.314025	20.6321	-171.737	24.4219	-3.75526	18.7017	-2.90251	16.2874	2.08936	10.5623
AT-M-CHM	14.0934	0.845487	24.7178	-1.10573	13.8905	-0.613725	13.5851	0.87346	14.0834	0.184366	25.7368	-5.24876	11.2519	-0.137877	21.006	-3.76181	15.5078	-1.55596	13.2037	0.359906	16.4673	-0.66088	20.8263	1.49575	18.1353	-1.66366	16.6771	-1.51593	11.3912	0.82066	21.8307	-0.532972	20.6571	-2.75081	15.0233	0.12131	16.9868	-0.151564	8.98631	-0.385644	23.9487	-342.221	25.8533	-4.58751	19.8996	-3.33885	17.7608	1.3296	11.3731
AT-G-CHM	13.779	1.27507	23.3193	0.0137128	12.7169	0.221123	13.1126	1.23008	13.1393	0.915091	26.4232	-5.67804	11.1131	0.0281818	18.7419	-2.3095	15.1996	-1.22634	12.4738	1.07494	16.1859	-0.460026	19.5462	2.41363	16.1035	-0.468537	14.9411	-0.332269	10.8094	1.31331	21.0749	-0.21256	19.8623	-2.0459	14.5615	0.248508	16.189	0.184017	8.45932	-0.0897864	24.2647	-4.50396	24.3421	-3.43958	19.5356	-2.88688	18.0085	1.22517	10.4168
DF-N-CHM	14.6234	1.1481	26.1236	-1.47174	13.9954	-0.20676	13.8906	1.14914	13.1805	1.34486	24.2661	-3.84519	12.1727	-0.247954	18.9606	-2.00278	14.0505	0.0284817	13.088	1.10754	17.1418	-0.664243	20.0897	2.49522	17.2642	-0.814725	15.3174	-0.134733	10.9699	1.66041	21.8562	-0.295737	21.2762	-2.56765	15.0454	0.37139	17.0095	0.0735924	10.327	-0.926027	20.7192	-1.58809	24.5682	-3.25858	24.2707	-5.71069	18.5228	1.32702	11.2463
DF-Y-CHM	14.3033	1.5609	25.9431	-1.15576	14.9522	-0.679067	14.1789	1.14023	14.1013	0.897508	26.5714	-4.99843	12.4115	-0.222538	20.6792	-3.00312	15.837	-1.01895	14.0399	0.638666	17.3462	-0.615055	22.6884	0.884853	17.7722	-0.975915	16.2601	-0.597299	11.9349	1.18246	22.5744	-0.60269	21.5967	-2.59892	15.5177	0.234957	16.8822	0.352752	9.85713	-0.409448	24.5973	-341.788	26.1798	-4.37826	25.2634	-5.76062	20.4941	0.151529	11.945
DF-A-CHM	13.0411	1.51065	25.847	-2.01427	12.3281	0.214701	12.5879	1.31785	13.3113	0.519944	26.461	-5.73566	10.9112	-0.107813	18.6719	-2.5369	15.1671	-1.4797	12.3781	0.865371	16.1958	-0.742785	23.5722	-0.652904	16.3954	-0.94677	15.166	-0.764042	10.8315	1.02208	21.0825	-0.493696	20.4588	-2.73529	14.3204	0.139711	16.3078	-0.174272	7.74131	0.131988	24.5307	-342.69	26.2715	-4.91969	22.4881	-5.20935	19.0082	0.256319	10.4154
DF-M-CHM	13.0215	1.50375	24.9965	-1.44519	12.3391	0.186595	12.4636	1.38359	12.5756	1.00949	26.5773	-6.04743	11.0963	-0.256531	18.5854	-2.4974	14.8391	-1.27278	12.258	0.928214	15.9055	-0.562025	24.4396	-1.27461	15.4063	-0.281581	14.2558	-0.153593	10.289	1.37767	21.1864	-0.586164	19.2833	-1.941	14.275	0.150749	15.7618	0.183746	8.3496	-0.310094	24.6682	-5.08003	25.5449	-4.53588	21.8188	-4.76584	18.6606	0.476825	10.1988
DF-G-CHM	13.1865	1.36742	25.3502	-1.72974	14.3036	-1.19704	12.8575	1.08857	13.8257	0.120951			10.9894	-0.204468	20.338	-3.7342	14.3819	-0.977885	12.4456	0.776191	16.2938	-0.853143	20.9175	1.14471	17.3398	-1.64379	15.5761	-1.09078	10.6603	1.09832	21.1152	-0.558803	19.8069	-2.32592	14.6627	-0.140025	15.548	0.309907	8.10487	-0.162464	23.6304	-4.38267	27.4338	-5.76782	22.4146	-5.20083	19.4924	-0.121778	10.2116
[truncated: 45 more columns]
